# Supplementary material for: Rescue of Vasopressin Synthesis in Magnocellular Neurons of the Supraoptic Nucleus Normalises Acute Stress-Induced Adrenocorticotropin Secretion and Unmasks an Effect on Social Behaviour in Male Vasopressin-Deficient Brattleboro Rats
Source: Int J Mol Sci. 2022 Jan 25;23(3):1357. doi: 10.3390/ijms23031357 (PMC8836014; doi:10.3390/ijms23031357)
Supplement: Supplementary file 1 [file ijms-23-01357-s001.zip]

Archive with 1 entries (1 files):
- ijms-1540278-supplementary.pdf
